# Supplementary material for: p300 nucleocytoplasmic shuttling underlies mTORC1 hyperactivation in Hutchinson–Gilford progeria syndrome
Source: Nat Cell Biol. 2024 Jan 24;26(2):235–49. doi: 10.1038/s41556-023-01338-y (PMC10866696; doi:10.1038/s41556-023-01338-y)
Supplement: Supplementary file 3 — List of human dermal fibroblast cultures used in this study. [file 41556_2023_1338_MOESM3_ESM.xlsx]

## Sheet: Supplementary Table 1
Supplementary Table 1. List of human dermal fibroblast cultures used in this study
Culture code reflects Coriell database IDs, as the samples were purchased from the Coriell Institute for Medical Research Biobank (https://www.coriell.org/). Control-#1 and #2 represent stocks from different early passages from the original dermal fibroblasts (identified as #GM05565). All fibroblasts distributed from Coriell have appropriate consent.
No #	Culture code	LMNA mutation	Donor age at biopsy	Gender	Origin
Control-#1	GM05565	None	3	M	Coriell
Control-#2	GM05565	None	3	M	Coriell
Control-#3	GM02036	None	11	F	Coriell
Control-#4	GM00969	None	2	F	Coriell
HGPS-#1	AG01972	G608G	14	F	Coriell
HGPS-#2	AG11513	G608G	8	F	Coriell
