# Supplementary material for: p300 nucleocytoplasmic shuttling underlies mTORC1 hyperactivation in Hutchinson–Gilford progeria syndrome
Source: Nat Cell Biol. 2024 Jan 24;26(2):235–49. doi: 10.1038/s41556-023-01338-y (PMC10866696; doi:10.1038/s41556-023-01338-y)
Supplement: Supplementary file 20 — Statistical source data. [file 41556_2023_1338_MOESM20_ESM.xlsx]

## Sheet: Fig 1
Fig 1a	WB-pS6K1/S6K1 in p300 WT, DN																	one-way ANOVA with post hoc Tukey test
																		Tukey's multiple comparisons test	Mean Diff.	95.00% CI of diff.	Significant?	Summary	Adjusted P Value
	Exp. No.	Con	Con	Con	p300 KO	p300 KO	p300 KO	p300 KO	p300 KO	p300 KO	p300 KO	p300 KO	p300 KO
								p300 WT	p300 WT	p300 WT	p300 DN	p300 DN	p300 DN					A-B	0.8504	0.5519 to 1.149	Yes	****	<0.0001
		complete	AAs -	AAs -/+	complete	AAs -	AAs -/+	complete	AAs -	AAs -/+	complete	AAs -	AAs -/+					A-D	0.5721	0.2737 to 0.8706	Yes	****	<0.0001
	rep 1	1	0.108692	0.804511	0.528585	0.147808	0.276265	1.22204	0.0883802	0.717134	0.674999	0.0858868	0.368208					A-G	-0.03811	-0.3366 to 0.2603	No	ns	>0.9999
	rep 2	1	0.180393	0.64497	0.488242	0.173	0.193203	0.833518	0.191981	0.633779	0.454669	0.179564	0.259478					A-J	0.4927	0.1942 to 0.7911	Yes	***	0.0002
	rep 3	1	0.159717	0.604278	0.266751	0.229559	0.181695	1.05877	0.191663	0.731569	0.392348	0.191625	0.111052					B-C	-0.535	-0.8334 to -0.2365	Yes	****	<0.0001
	Average	1	0.149601	0.684587	0.427859	0.183456	0.217054	1.03811	0.157342	0.694161	0.507339	0.152358	0.246246					D-E	0.2444	-0.05405 to 0.5429	No	ns	0.1842
	stdev	0	0.0369054	0.105832	0.140975	0.0418663	0.0515998	0.195085	0.0597226	0.0527883	0.148504	0.0578811	0.129088					D-G	-0.6103	-0.9087 to -0.3118	Yes	****	<0.0001
		A	B	C	D	E	F	G	H	I	J	K	L					D-J	-0.07948	-0.3779 to 0.219	No	ns	0.9973
																		E-F	-0.0336	-0.3321 to 0.2649	No	ns	>0.9999
																		G-H	0.8808	0.5823 to 1.179	Yes	****	<0.0001
																		H-I	-0.5368	-0.8353 to -0.2384	Yes	****	<0.0001
																		J-K	0.355	0.05652 to 0.6534	Yes	*	0.0107
																		K-L	-0.09389	-0.3923 to 0.2046	No	ns	0.9895
Fig 1b	IF-p300N/C +/- Aas
																		one-way ANOVA with post hoc Tukey test
	Exp. No.	Nu	Nu	Nu	Cy	Cy	Cy											Tukey's Multiple Comparison Test	Mean Diff.	95.00% CI of diff.	Significant?	Summary	Adjusted P Value
		complete	AAs -	AAs -/+	complete	AAs -	AAs -/+											A-B	-0.5544	-0.8897 to -0.2191	Yes	**	0.0055
	rep 1	1	1.31682	1.09945	1	0.320423	0.847345											A-C	-0.216	-0.5513 to 0.1193	No	ns	0.1987
	rep 2	1	1.70168	1.29451	1	0.165121	0.639973											B-C	0.3384	0.003059 to 0.6737	Yes	*	0.0483
	rep 3	1	1.64465	1.2541	1	0.341654	0.937787
	Average	1	1.55438	1.21602	1	0.275733	0.808368											Tukey's Multiple Comparison Test	Mean Diff.	95.00% CI of diff.	Significant?	Summary	Adjusted P Value
	stdev	0	0.207707	0.10295	0	0.0963792	0.152685											D-E	0.7243	0.4631 to 0.9854	Yes	***	0.0004
		A	B	C	D	E	F											D-F	0.1916	-0.06953 to 0.4528	No	ns	0.1402
																		E-F	-0.5326	-0.7938 to -0.2715	Yes	**	0.0019
Fig 1c	p300 activity assay +/- Glc, AAs
	Exp. No.	complete	Glc -	Glc -/+	AAs -	AAs -/+												one-way ANOVA with post hoc Tukey test
																		Tukey's Multiple Comparison Test	Mean Diff.	95.00% CI of diff.	Significant?	Summary	Adjusted P Value
	rep 1	1	0.452788	0.718705	0.656384	0.828872												A-B	0.6628	0.4716 to 0.854	Yes	****	<0.0001
	rep 2	1	0.259882	0.933333	0.581942	0.829319												A-C	0.1675	-0.02365 to 0.3587	No	ns	0.0885
	rep 3	1	0.579815	0.807955	0.60806	0.93424												B-C	-0.4952	-0.6864 to -0.3041	Yes	****	<0.0001
	rep 4	1	0.185185	0.774456	0.191987	1.08125
	rep 5	1	0.208383	0.927824	0.150096	0.9475												Tukey's Multiple Comparison Test	Mean Diff.	95.00% CI of diff.	Significant?	Summary	Adjusted P Value
	Average	1	0.337211	0.832455	0.437694	0.924236												A-D	0.5623	0.3027 to 0.8219	Yes	***	0.0002
	stdev	0	0.171685	0.0950984	0.245327	0.104161												A-E	0.07576	-0.1839 to 0.3354	No	ns	0.7227
		A	B	C	D	E												D-E	-0.4865	-0.7462 to -0.2269	Yes	***	0.0008
Fig 1d	MOC- +/- AAs
																		One sample t test
	Exp. No.	complete	AAs -
																		P value	0.0062
	rep 1	1	0.10625															P value summary	**
	rep 2	1	0.2375
	rep 3	1	0.1625
	Average	1	0.16875
	stdev	0	0.0658478
Fig 1e	Ratio- AAs depletion
	Exp. No.	#1	#2	#3	#1	#2	#3	#1	#2	#3
		pS6K/S6K	pS6K/S6K	pS6K/S6K	ac-p300	ac-p300	ac-p300	cy-p300	cy-p300	cy-p300
	0 min	1	1	1	1	1	1	1	1	1
	5 min	0.922388	0.970377	0.944629	1.09448	1.175	1.06923	0.970874	0.996667	0.967583
	30 min	0.489116	0.527211	0.682682	0.796996	0.974707	0.840741	0.261905	0.357143	0.316448
	45 min	0.38069	0.37033	0.342152	0.908889	0.972222	0.880645	0.188827	0.349733	0.296243
	60 min	0.371429	0.328571	0.302016	0.853846	0.951622	0.791045	0.179487	0.316397	0.265378
	90 min	0.204124	0.190488	0.279189	0.642857	0.591429	0.483582	0.166667	0.205556	0.229641
	120 min	0.155556	0.161111	0.173868	0.291578	0.229167	0.280882	0.153846	0.190909	0.134632
		A	B	C	D	E	F	G	H	I
Fig 1f	WB- ac-raptor, p-S6K1/S6K1 - AAs
	ac-rap
	Exp. No.	con	ST	ST														Paired t test
			1h	2h															A vs B	A vs C
	rep 1	1	0.235329	0.0861355														P value	0.004	0.0004
	rep 2	1	0.260124	0.0877461														P value summary	**	***
	rep 3	1	0.0961251	0.140518														Are means signif. different? (P < 0.05)	Yes	Yes
	Average	1	0.197193	0.1048														One- or two-tailed P value?	Two-tailed	Two-tailed
	stdev	0	0.0884007	0.0309435
		A	B	C
	pS6K1/S6K1
	Exp. No.	con	ST	ST														Paired t test
			1h	2h															A vs B	A vs C
	rep 1	1	0.26994	0.272977														P value	0.003	0.0033
	rep 2	1	0.310245	0.13126														P value summary	**	**
	rep 3	1	0.171727	0.130563														Are means signif. different? (P < 0.05)	Yes	Yes
	Average	1	0.250637	0.178267														One- or two-tailed P value?	Two-tailed	Two-tailed
	stdev	0	0.0712478	0.0820223
		A	B	C
	ac-p300/p300
	Exp. No.	con	ST	ST														Paired t test
			1h	2h															A vs B	A vs C
	rep 1	1	0.705375	0.244601														P value	0.2706	0.0021
	rep 2	1	0.917314	0.133269														P value summary	ns	**
	rep 3	1	0.990528	0.239222														Are means signif. different? (P < 0.05)	No	Yes
	Average	1	0.871072	0.205697														One- or two-tailed P value?	Two-tailed	Two-tailed
	stdev	0	0.148094	0.0627826
		A	B	C
Fig 1h	WB- ac-raptor, p-S6K1/S6K1 in p300 WT, dNLS
												ac-raptor							pS6K/S6K							pS6/S6
	ac-raptor											one-way ANOVA with post hoc Tukey test							one-way ANOVA with post hoc Tukey test							one-way ANOVA with post hoc Tukey test
	Exp. No.	con	ST	con	ST	con	ST	con	ST			Tukey's multiple comparisons test	Mean Diff.	95.00% CI of diff.	Significant?	Summary	Adjusted P Value		Tukey's multiple comparisons test	Mean Diff.	95.00% CI of diff.	Significant?	Summary	Adjusted P Value		Tukey's multiple comparisons test	Mean Diff.	95.00% CI of diff.	Significant?	Summary	Adjusted P Value
				pK	pK	pK+pW	pK+pW	pK+pdN	pK+pdN
	rep 1	1	0.155229	0.43312	0.16149	0.91135	0.233333	0.83586	0.549559			A-B	0.7615	0.5055 to 1.018	Yes	****	<0.0001		A-B	0.7865	0.5282 to 1.045	Yes	****	<0.0001		A-B	0.8416	0.5433 to 1.14	Yes	****	<0.0001
	rep 2	1	0.378793	0.465341	0.148416	1.05086	0.221902	1.3138	0.79372			A-C	0.4794	0.2234 to 0.7354	Yes	****	<0.0001		A-C	0.4357	0.1775 to 0.694	Yes	***	0.0002		A-C	0.4942	0.1959 to 0.7926	Yes	***	0.0003
	rep 3	1	0.257071	0.627253	0.168532	1.06369	0.191193	0.923925	0.789906			A-D	0.8789	0.6228 to 1.135	Yes	****	<0.0001		A-D	0.8383	0.5801 to 1.097	Yes	****	<0.0001		A-D	0.92	0.6216 to 1.218	Yes	****	<0.0001
	rep 4	1	0.162892	0.556732	0.00607477	0.864301	0.137717	1.0348	0.820201			A-E	0.02745	-0.2286 to 0.2835	No	ns	>0.9999		A-E	-0.08195	-0.3402 to 0.1763	No	ns	0.961		A-E	0.01908	-0.2793 to 0.3174	No	ns	>0.9999
	Average	1	0.238496	0.520612	0.121128	0.972549	0.196036	1.0271	0.738347			A-F	0.804	0.5479 to 1.06	Yes	****	<0.0001		A-F	0.8026	0.5443 to 1.061	Yes	****	<0.0001		A-F	0.8512	0.5529 to 1.15	Yes	****	<0.0001
	stdev	0	0.104367	0.0882924	0.0771537	0.0998361	0.0427577	0.207746	0.126578			A-G	-0.0271	-0.2831 to 0.2289	No	ns	>0.9999		A-G	-0.04217	-0.3004 to 0.2161	No	ns	0.9993		A-G	0.1061	-0.1922 to 0.4045	No	ns	0.9306
		A	B	C	D	E	F	G	H			A-H	0.2617	0.005626 to 0.5177	Yes	*	0.0427		A-H	0.2132	-0.04507 to 0.4714	No	ns	0.1604		A-H	0.2021	-0.09622 to 0.5005	No	ns	0.3626
												B-C	-0.2821	-0.5381 to -0.02609	Yes	*	0.0236		B-C	-0.3507	-0.609 to -0.09247	Yes	**	0.0032		B-C	-0.3474	-0.6457 to -0.04903	Yes	*	0.0147
	pS6K/S6K											B-D	0.1174	-0.1387 to 0.3734	No	ns	0.7905		B-D	0.05184	-0.2064 to 0.3101	No	ns	0.9972		B-D	0.07837	-0.22 to 0.3767	No	ns	0.9861
	Exp. No.	con	ST	con	ST	con	ST	con	ST			B-E	-0.7341	-0.9901 to -0.478	Yes	****	<0.0001		B-E	-0.8684	-1.127 to -0.6102	Yes	****	<0.0001		B-E	-0.8225	-1.121 to -0.5242	Yes	****	<0.0001
				pK	pK	pK+pW	pK+pW	pK+pdN	pK+pdN			B-F	0.04246	-0.2136 to 0.2985	No	ns	0.9992		B-F	0.01612	-0.2421 to 0.2744	No	ns	>0.9999		B-F	0.009602	-0.2887 to 0.3079	No	ns	>0.9999
	rep 1	1	0.215013	0.482292	0.129446	1.11009	0.200435	1.16857	0.62854			B-G	-0.7886	-1.045 to -0.5326	Yes	****	<0.0001		B-G	-0.8286	-1.087 to -0.5704	Yes	****	<0.0001		B-G	-0.7355	-1.034 to -0.4371	Yes	****	<0.0001
	rep 2	1	0.288318	0.701734	0.279384	1.0517	0.244099	0.892142	0.690855			B-H	-0.4999	-0.7559 to -0.2438	Yes	****	<0.0001		B-H	-0.5733	-0.8315 to -0.315	Yes	****	<0.0001		B-H	-0.6395	-0.9378 to -0.3411	Yes	****	<0.0001
	rep 3	1	0.207158	0.646733	0.0800725	1.23929	0.206255	1.19007	0.844477			C-D	0.3995	0.1435 to 0.6555	Yes	***	0.0006		C-D	0.4026	0.1443 to 0.6608	Yes	***	0.0006		C-D	0.4257	0.1274 to 0.7241	Yes	**	0.0018
	rep 4	1	0.1437	0.426265	0.157909	0.92671	0.138933	0.917882	0.98343			C-E	-0.4519	-0.708 to -0.1959	Yes	***	0.0001		C-E	-0.5177	-0.7759 to -0.2594	Yes	****	<0.0001		C-E	-0.4751	-0.7735 to -0.1768	Yes	***	0.0005
	Average	1	0.213547	0.564256	0.161703	1.08195	0.19743	1.04217	0.786825			C-F	0.3246	0.06855 to 0.5806	Yes	**	0.0065		C-F	0.3668	0.1086 to 0.6251	Yes	**	0.0019		C-F	0.357	0.05863 to 0.6553	Yes	*	0.0114
	stdev	0	0.0591953	0.130974	0.0847883	0.129822	0.0435387	0.158962	0.159417			C-G	-0.5065	-0.7625 to -0.2505	Yes	****	<0.0001		C-G	-0.4779	-0.7362 to -0.2197	Yes	****	<0.0001		C-G	-0.3881	-0.6864 to -0.08977	Yes	**	0.005
		A	B	C	D	E	F	G	H			C-H	-0.2177	-0.4738 to 0.03829	No	ns	0.1373		C-H	-0.2226	-0.4808 to 0.03567	No	ns	0.1277		C-H	-0.2921	-0.5905 to 0.006221	No	ns	0.058
												D-E	-0.8514	-1.107 to -0.5954	Yes	****	<0.0001		D-E	-0.9202	-1.178 to -0.662	Yes	****	<0.0001		D-E	-0.9009	-1.199 to -0.6025	Yes	****	<0.0001
	pS6/S6											D-F	-0.07491	-0.3309 to 0.1811	No	ns	0.9747		D-F	-0.03573	-0.294 to 0.2225	No	ns	0.9997		D-F	-0.06877	-0.3671 to 0.2296	No	ns	0.9936
	Exp. No.	con	ST	con	ST	con	ST	con	ST			D-G	-0.906	-1.162 to -0.6499	Yes	****	<0.0001		D-G	-0.8805	-1.139 to -0.6222	Yes	****	<0.0001		D-G	-0.8138	-1.112 to -0.5155	Yes	****	<0.0001
				pK	pK	pK+pW	pK+pW	pK+pdN	pK+pdN			D-H	-0.6172	-0.8732 to -0.3612	Yes	****	<0.0001		D-H	-0.6251	-0.8834 to -0.3669	Yes	****	<0.0001		D-H	-0.7179	-1.016 to -0.4195	Yes	****	<0.0001
	rep 1	1	0.335398	0.3758	0.107809	0.897142	0.19157	1.01599	0.832077			E-F	0.7765	0.5205 to 1.033	Yes	****	<0.0001		E-F	0.8845	0.6263 to 1.143	Yes	****	<0.0001		E-F	0.8321	0.5338 to 1.13	Yes	****	<0.0001
	rep 2	1	0.100432	0.287342	0.104198	0.940941	0.158767	1.0328	0.985563			E-G	-0.05455	-0.3106 to 0.2015	No	ns	0.996		E-G	0.03978	-0.2185 to 0.298	No	ns	0.9995		E-G	0.08704	-0.2113 to 0.3854	No	ns	0.9751
	rep 3	1	0.0476694	0.641003	0.104787	0.88439	0.08641	0.715546	0.69284			E-H	0.2342	-0.02182 to 0.4902	No	ns	0.0903		E-H	0.2951	0.03688 to 0.5534	Yes	*	0.0173		E-H	0.183	-0.1153 to 0.4814	No	ns	0.4829
	rep 4	1	0.150117	0.718934	0.00335174	1.2012	0.15846	0.811179	0.681067			F-G	-0.8311	-1.087 to -0.575	Yes	****	<0.0001		F-G	-0.8447	-1.103 to -0.5865	Yes	****	<0.0001		F-G	-0.7451	-1.043 to -0.4467	Yes	****	<0.0001
	Average	1	0.158404	0.50577	0.0800366	0.980918	0.148802	0.893879	0.797887			F-H	-0.5423	-0.7983 to -0.2863	Yes	****	<0.0001		F-H	-0.5894	-0.8476 to -0.3312	Yes	****	<0.0001		F-H	-0.6491	-0.9474 to -0.3507	Yes	****	<0.0001
	stdev	0	0.125191	0.206825	0.0511477	0.148837	0.0444015	0.155834	0.14268			G-H	0.2887	0.03272 to 0.5448	Yes	*	0.0194		G-H	0.2553	-0.002903 to 0.5136	No	*	0.0442		G-H	0.09599	-0.2023 to 0.3943	No	ns	0.958
		A	B	C	D	E	F	G	H

## Sheet: Fig 2
Fig 2c	p300N/C, p-S6/S6 in liver tissues
	p300N/p300C								one-way ANOVA with post hoc Tukey test
	Liver	Fed	Fasted	Refed					Tukey's multiple comparisons test	Mean Diff.	95.00% CI of diff.	Significant?	Summary	Adjusted P Value
									A-B	-0.5409	-0.825 to -0.2568	Yes	**	0.0013
	1	0.886729	1.67506	1.09598					A-C	-0.08012	-0.3642 to 0.204	No	ns	0.7197
	2	0.930505	1.75746	0.983571					B-C	0.4608	0.1766 to 0.7449	Yes	**	0.0037
	3	1.03101	1.35258	1.17133
	4	1.15176	1.37845	1.0696
	Average	1	1.54089	1.08012
	stdev	0.117829	0.205549	0.0774655
		A	B	C
	p-S6/S6								one-way ANOVA with post hoc Tukey test
	Liver	Fed	Fasted	Refed					Tukey's multiple comparisons test	Mean Diff.	95.00% CI of diff.	Significant?	Summary	Adjusted P Value
									A-B	0.5657	0.1279 to 1.003	Yes	*	0.0142
	1	1.35834	0.76533	1.21742					A-C	0.03513	-0.4026 to 0.4729	No	ns	0.9728
	2	0.97743	0.395633	0.971465					B-C	-0.5305	-0.9683 to -0.09279	Yes	*	0.0199
	3	0.8321	0.307948	0.78421
	4	0.832127	0.268457	0.886401
	Average	1	0.434342	0.964875
	stdev	0.248523	0.226969	0.184953
		A	B	C
Fig 2d	p300N/C, p-S6/S6 in muscle tissues
	p300N/p300C
	Muscle	Fed	Fasted	Refed					one-way ANOVA with post hoc Tukey test
									Tukey's Multiple Comparison Test	Mean Diff.	q	Significant? P < 0.05?	Summary	95% CI of diff
	1	1.13034	1.30496	1.03555					A-B	-0.7919	-1.295 to -0.2889	Yes	**	0.0044
	2	0.949252	1.81154	1.11419					A-C	-0.1543	-0.6573 to 0.3488	No	ns	0.6794
	3	0.876232	2.09843	0.949252					B-C	0.6376	0.1346 to 1.141	Yes	*	0.0157
	4	1.04418	1.95275	1.51817
	Average	1	1.79192	1.15429
	stdev	0.110806	0.345122	0.251764
		A	B	C
	p-S6/S6
	Muscle	Fed	Fasted	Refed					one-way ANOVA with post hoc Tukey test
									Tukey's Multiple Comparison Test	Mean Diff.	q	Significant? P < 0.05?	Summary	95% CI of diff
	1	1.04837	0.546259	0.991897					A-B	0.3719	0.1008 to 0.643	Yes	*	0.0101
	2	1.06351	0.481942	1.15655					A-C	-0.02078	-0.2919 to 0.2503	No	ns	0.9751
	3	0.900841	0.565913	0.889292					B-C	-0.3927	-0.6638 to -0.1216	Yes	**	0.0074
	4	0.98728	0.918331	1.04537
	Average	1	0.628111	1.02078
	stdev	0.073863	0.196775	0.111297
		A	B	C

## Sheet: Fig 3
Fig 3a	IF-p300N/C +/- drugs
													one-way ANOVA with post hoc Tukey test
	Exp. No.	Comp	AAs-	AAs-	AAs-	AAs-	AAs-	AAs-					Tukey's multiple comparisons test	Mean Diff.	95.00% CI of diff.	Significant?	Summary	Adjusted P Value
				U0126	Torin1	Comp.C	LY294002	Go6983
	rep 1	1	1.67345	1.51364	1.75	1.0403	1.80302	1.48678					A-B	-0.5978	-0.9867 to -0.2089	Yes	**	0.0018
	rep 2	1	1.70336	1.8311	1.76875	1.16471	1.63158	1.53065					B-C	0.009953	-0.3789 to 0.3988	No	ns	>0.9999
	rep 3	1	1.41667	1.41889	1.41875	1.16667	1.68805	1.31408					B-D	-0.04801	-0.4369 to 0.3409	No	ns	0.9994
	Average	1	1.59783	1.58787	1.64583	1.12389	1.70755	1.44384					B-E	0.4739	0.08505 to 0.8628	Yes	*	0.0129
	stdev	0	0.157601	0.215897	0.196883	0.0723993	0.0873706	0.114494					B-F	-0.1097	-0.4986 to 0.2792	No	ns	0.9542
													B-G	0.154	-0.2349 to 0.5429	No	ns	0.817
	one-way ANOVA with post hoc Tukey test
Fig 3b	Fracrionation-p300N/C +/- drugs												one-way ANOVA with post hoc Tukey test
													Tukey's multiple comparisons test	Mean Diff.	95.00% CI of diff.	Significant?	Summary	Adjusted P Value
	Exp. No.	Comp	AAs-	AAs-	AAs-	AAs-	AAs-	AAs-
				U0126	Torin1	Comp.C	LY294002	Go6983					A-B	-0.4808	-0.7907 to -0.1708	Yes	**	0.0017
	rep 1	1	1.58161	1.5034	1.36216	0.962205	1.61667	1.15385					B-C	0.04088	-0.2691 to 0.3508	No	ns	0.9991
	rep 2	1	1.34222	1.35714	1.40115	1.18635	1.36111	1.2375					B-D	0.1301	-0.1798 to 0.4401	No	ns	0.7762
	rep 3	1	1.51852	1.45918	1.28866	0.963711	1.69444	1.39646					B-E	0.4434	0.1334 to 0.7533	Yes	**	0.0035
	Average	1	1.48078	1.43991	1.35066	1.03742	1.55741	1.2626					B-F	-0.07662	-0.3866 to 0.2333	No	ns	0.9754
	stdev	0	0.124076	0.0750099	0.0571202	0.128979	0.174389	0.123239					B-G	0.2182	-0.09177 to 0.5281	No	ns	0.2659
		A	B	C	D	E	F	G
Fig 3c	Fracrionation-p300N/C +/- AMPK siRNA												one-way ANOVA with post hoc Tukey test
													Tukey's multiple comparisons test	Mean Diff.	95.00% CI of diff.	Significant?	Summary	Adjusted P Value
	Exp. No.	Comp	AAs-	Comp	AAs-
				AMPK si	AMPK si								A-B	-0.8616	-1.567 to -0.1565	Yes	*	0.0187
	rep 1	1	1.80339	0.856254	1.24413								A-C	0.02959	-0.6755 to 0.7347	No	ns	0.9991
	rep 2	1	2.25826	1.18805	1.40159								A-D	-0.1301	-0.8352 to 0.575	No	ns	0.932
	rep 3	1	1.52303	0.866918	0.744629								B-C	0.8912	0.1861 to 1.596	Yes	*	0.0156
	Average	1	1.86156	0.970406	1.13012								B-D	0.7314	0.02634 to 1.437	Yes	*	0.0423
	stdev	0	0.37105	0.188558	0.343								C-D	-0.1597	-0.8648 to 0.5454	No	ns	0.8843
		A	B	C	D
Fig 3d	Fracrionation-p300N/C, p300 WT, SA												One sample t test
														A vs B	C vs D
	Exp. No.	Comp	AAs-	Comp	AAs-								P value	0.0296	0.3877
		WT	WT	SA	SA								P value summary	*	ns
	rep 1	1	1.6674	1	1.10303								Significantly different (P < 0.05)?	Yes	No
	rep 2	1	1.93169	1	1.21384
	rep 3	1	1.91209	1	1.01326
	Average	1	1.83706	1	1.11004
	stdev	0	0.147258	0	0.100473
		A	B	C	D
Fig 3e	IF-p300N/C +/- p300 WT, SA												one-way ANOVA with post hoc Tukey test
													Tukey's multiple comparisons test	Mean Diff.	95.00% CI of diff.	Significant?	Summary	Adjusted P Value
	Exp. No.	Comp	AAs-	Comp	AAs-
		WT	WT	SA	SA								A-B	-0.8134	-1.058 to -0.5684	Yes	****	<0.0001
	rep 1	1	1.62073	0.197246	0.240723								A-C	0.8593	0.6142 to 1.104	Yes	****	<0.0001
	rep 2	1	1.87479	0.0929011	0.350215								C-D	-0.145	-0.39 to 0.1001	No	ns	0.3021
	rep 3	1	1.94476	0.132003	0.266136
	Average	1	1.81343	0.140717	0.285691
	stdev	0	0.170506	0.0527154	0.0573057
		A	B	C	D
Fig 3f	pS6K/S6K, p300 WT, SA												one-way ANOVA with post hoc Tukey test
													Tukey's multiple comparisons test	Mean Diff.	95.00% CI of diff.	Significant?	Summary	Adjusted P Value
	Exp. No.	Comp	AAs-	Comp	AAs-	Comp	AAs-
		p300 KO	p300 KO	WT	WT	SA	SA						A-B	0.2082	-0.07353 to 0.4898	No	ns	0.2038
	rep 1	0.373771	0.228828	1	0.184099	1.1375	0.725						A-C	-0.5945	-0.8761 to -0.3128	Yes	***	0.0001
	rep 2	0.588889	0.110926	1	0.26866	1.25625	0.7375						C-D	0.7688	0.4871 to 1.05	Yes	****	<0.0001
	rep 3	0.253957	0.252383	1	0.240927	1.095	0.997425						D-F	-0.6087	-0.8904 to -0.3271	Yes	***	0.0001
	Average	0.405539	0.197379	1	0.231229	1.16292	0.819975						E-F	0.3229	0.04125 to 0.6046	Yes	*	0.0218
	stdev	0.169711	0.0757911	0	0.0431065	0.0835757	0.153803
		A	B	C	D	E	F
																p-S6K1/S6K1							pS6/S6
Fig 3g	pS6K1/S6K1, p300 WT, SA with different AA															one-way ANOVA with post hoc Tukey test							one-way ANOVA with post hoc Tukey test
																Tukey's multiple comparisons test	Mean Diff.	95.00% CI of diff.	Significant?	Summary	Adjusted P Value		Tukey's multiple comparisons test	Mean Diff.	95.00% CI of diff.	Significant?	Summary	Adjusted P Value
pS6K1/S6K1	Exp. No.	Comp	AA-	R-	L-	I-	V-	Comp	AA-	R-	L-	I-	V-
		WT						SA								A-B	0.827	0.5002 to 1.154	Yes	****	<0.0001		A-B	0.8658	0.4599 to 1.272	Yes	****	<0.0001
	rep 1	1	0.170586	0.340879	0.299552	0.531037	1.05796	0.808175	0.758574	0.881028	0.756567	0.986556	1.07546			A-C	0.586	0.2592 to 0.9128	Yes	****	<0.0001		A-C	0.4318	0.02582 to 0.8378	Yes	*	0.0302
	rep 2	1	0.207036	0.416657	0.48123	0.765815	0.98565	1.1035	0.662302	0.637517	0.836392	1.0812	1.1508			A-D	0.5698	0.243 to 0.8966	Yes	****	<0.0001		A-D	0.5938	0.1878 to 0.9998	Yes	**	0.001
	rep 3	1	0.141454	0.484502	0.509842	0.601965	0.858009	1.1629	0.698455	0.758776	0.691536	0.828802	0.932309			A-E	0.3671	0.04025 to 0.6939	Yes	*	0.0186		A-E	0.5716	0.1656 to 0.9776	Yes	**	0.0016
	Average	1	0.173025	0.414013	0.430208	0.632939	0.967206	1.02486	0.706444	0.759107	0.761499	0.96552	1.05286			A-F	0.03279	-0.294 to 0.3596	No	ns	>0.9999		A-F	-0.1537	-0.5597 to 0.2523	No	ns	0.9597
	stdev	0	0.0328593	0.071848	0.114052	0.120415	0.101243	0.18999	0.0486304	0.121756	0.0725539	0.127509	0.110987			A-G	-0.02486	-0.3517 to 0.3019	No	ns	>0.9999		A-G	-0.005803	-0.4118 to 0.4002	No	ns	>0.9999
		A	B	C	D	E	F	G	H	I	J	K	L			B-H	-0.5334	-0.8602 to -0.2066	Yes	***	0.0002		B-H	-0.4611	-0.92 to -0.002176	Yes	*	0.0482
																C-I	-0.3451	-0.6528 to -0.03735	Yes	*	0.0189		C-I	-0.2655	-0.6754 to 0.1445	No	ns	0.4808
pS6/S6	Exp. No.	Comp	AA-	R-	L-	I-	V-	Comp	AA-	R-	L-	I-	V-			D-J	-0.3313	-0.6581 to -0.004484	Yes	*	0.0449		D-J	-0.4245	-0.84 to -0.009112	Yes	*	0.0421
		WT						SA								E-K	-0.3326	-0.6594 to -0.005774	Yes	*	0.0436		E-K	-0.4155	-0.8215 to -0.009508	Yes	*	0.0416
	rep 1	1	0.182788	0.618705	0.488638	0.428872	1.19598	0.84551	0.689507	0.620321	0.681203	0.731263	0.651009			F-L	-0.08565	-0.4125 to 0.2412	No	ns	0.9976		F-L	0.2821	-0.1769 to 0.741	No	ns	0.5544
	rep 2	1	0.209882	0.573333	0.381942	0.49319	1.29683	1.21086	0.488797	0.899108	0.558776	0.902429	1.27093			G-H	0.3184	-0.008391 to 0.6452	No	ns	0.0609		G-H	0.4105	-0.04837 to 0.8695	No	ns	0.1098
	rep 3	1	0.00981523	0.707955	0.34806	0.69319	0.968355	0.961042	0.607468	0.499108	0.732309	0.808028	0.693062			G-I	0.335	0.0082 to 0.6618	No	ns	0.0511		G-I	0.333	-0.126 to 0.7919	No	ns	0.324
	Average	1	0.134162	0.633331	0.406213	0.538418	1.15372	1.0058	0.595257	0.672846	0.657429	0.813907	0.871668			G-J	0.2634	-0.06345 to 0.5902	No	ns	0.2004		G-J	0.3484	-0.1105 to 0.8073	No	ns	0.2673
	stdev	0	0.108536	0.068492	0.073365	0.137841	0.168268	0.186742	0.10091	0.205108	0.0891756	0.0857343	0.346412			G-K	0.05934	-0.2675 to 0.3861	No	ns	>0.9999		G-K	0.1919	-0.267 to 0.6508	No	ns	0.9242
		A	B	C	D	E	F	G	H	I	J	K	L			G-L	-0.028	-0.3548 to 0.2988	No	ns	>0.9999		G-L	0.1341	-0.3248 to 0.5931	No	ns	0.9941

## Sheet: Fig 4
Fig 4a	p300 binding to PP2A
	Exp. No.	Comp	AAs-	AAs-/+	AAs-/+	AAs-/+	AAs-/+								one-way ANOVA with post hoc Tukey test
				15 min	30 min	60 min	120 min								Tukey's multiple comparisons test	Mean Diff.	95.00% CI of diff.	Significant?	Summary	Adjusted P Value
	rep 1	1	0.91333	5.17	2.2927	1.99813	1.23319
	rep 2	1	0.904655	3.88533	2.75966	2.32848	1.03551								A-B	0.0568	-1.142 to 1.255	No	ns	>0.9999
	rep 3	1	1.01161	4.45487	3.92822	2.29353	1.019								B-C	-3.56	-4.774 to -2.347	Yes	****	<0.0001
	Average	1	0.943198	4.5034	2.99353	2.20671	1.0959								B-D	-2.05	-3.264 to -0.8366	Yes	**	0.0011
	stdev	0	0.0594047	0.643706	0.842468	0.181481	0.11918								B-E	-1.264	-2.477 to -0.04997	Yes	*	0.0396
		A	B	C	D	E	F								B-F	-0.1527	-1.351 to 1.046	No	ns	0.9977
Fig 4b	Dot blotting- p-p300 intensity														one-way ANOVA with post hoc Tukey test
															Tukey's multiple comparisons test	Mean Diff.	95.00% CI of diff.	Significant?	Summary	Adjusted P Value
	Exp. No.	Comp	AAs-	AAs-/+	Comp	AAs-	AAs-/+
					PP2Ai	PP2Ai	PP2Ai								A-B	-1.452	-2.814 to -0.09035	Yes	*	0.0344
	rep 1	1	2.01714	1.10109	2.24005	3.0042	3.12899								A-D	-1.707	-3.069 to -0.3453	Yes	*	0.0119
	rep 2	1	2.42857	1.17963	2.55316	2.12646	3.13153								A-E	-2.03	-3.392 to -0.668	Yes	**	0.0032
	rep 3	1	2.91143	0.987233	3.32879	3.95944	2.62388								A-F	-1.961	-3.323 to -0.5994	Yes	**	0.0042
	Average	1	2.45238	1.08932	2.70733	3.03003	2.96147								B-C	1.363	0.01492 to 2.711	Yes	*	0.047
	stdev	0	0.447618	0.0967369	0.560508	0.916766	0.292364								D-E	-0.3227	-1.685 to 1.039	No	ns	0.9629
		A	B	C	D	E	F								D-F	-0.2541	-1.616 to 1.108	No	ns	0.9867
															E-F	0.06857	-1.293 to 1.431	No	ns	>0.9999
Fig 4c	WB- p-pp2a/pp2a														one-way ANOVA with post hoc Tukey test
															Tukey's multiple comparisons test	Mean Diff.	95.00% CI of diff.	Significant?	Summary	Adjusted P Value
	Exp. No.	Comp	AAs-	AAs-/+
															A-B	-0.1936	-0.5599 to 0.1727	No	ns	0.3079
	rep 1	1	1.08501	0.625											B-C	0.4601	0.09381 to 0.8265	Yes	*	0.0197
	rep 2	1	1.45427	1.15
	rep 3	1	1.0415	0.7254
	Average	1	1.1936	0.833467
	stdev	0	0.226801	0.278685
		A	B	C
Fig 4d	PP2A activity assay +/- OA
	Exp. No.	#1	#2	#3	#1	#2	#3								Paired t test to OA -
		OA -	OA -	OA -	OA +	OA +	OA +									0 vs 15`	0 vs 30`
	0 min	1	1	1	0.137724	0.068599	0.283551								P value	0.0485	0.023
	15 min	1.25791	1.7254	1.3215	0.273677	0.0757321	0.438596								P value summary	*	*
	30 min	1.54654	1.8155	2.20042	0.182183	0.20921	0.318434								Are means signif. different? (P < 0.05)	Yes	Yes
		A	B	C	D	E	F								One- or two-tailed P value?	One-tailed	One-tailed
Fig 4e	Fracrionation-p300N/C +/- pp2a, pp1 siRNA														one-way ANOVA with post hoc Tukey test
															Tukey's multiple comparisons test	Mean Diff.	95.00% CI of diff.	Significant?	Summary	Adjusted P Value
	Exp. No.	AAs-	AAs-/+	AAs-	AAs-/+	AAs-	AAs-/+	AAs-	AAs-/+
				PP2A si	PP2A si	PP1 si	PP1 si	PP2A+PP1	PP2A+PP1						A-B	0.4829	0.001455 to 0.9642	Yes	*	0.049
	rep 1	1	0.656382	1.2936	1.5705	1.14995	0.445475	1.53232	1.62371						A-C	-0.3117	-0.7931 to 0.1697	No	ns	0.3789
	rep 2	1	0.341402	1.17691	1.02421	0.919722	0.430141	1.27393	1.15313						A-E	0.003021	-0.4784 to 0.4844	No	ns	>0.9999
	rep 3	1	0.553659	1.46453	1.42022	0.921265	0.605211	1.5334	1.33451						A-G	-0.4466	-0.9279 to 0.03485	No	ns	0.0794
	Average	1	0.517148	1.31168	1.33831	0.996979	0.493609	1.44655	1.37045						C-D	-0.02663	-0.508 to 0.4548	No	ns	>0.9999
	stdev	0	0.160633	0.144665	0.28221	0.13248	0.0969536	0.149498	0.237341						E-F	0.5034	0.02197 to 0.9848	Yes	*	0.0371
		A	B	C	D	E	F	G	H						G-H	0.0761	-0.4053 to 0.5575	No	ns	0.9991
Fig 4f	IF-p300N/C +/- PP2Ai														one-way ANOVA with post hoc Tukey test
															Tukey's multiple comparisons test	Mean Diff.	95.00% CI of diff.	Significant?	Summary	Adjusted P Value
	Exp. No.	Complete	AAs-	AAs-/+	AAs-/+
					PP2A si										A-B	-4.121	-6.841 to -1.4	Yes	**	0.0056
	rep 1	1	4.68571	1.14889	3.69563										B-C	3.676	1.343 to 6.008	Yes	**	0.0044
	rep 2	1	6.83714	3.06173	4.78163										C-D	-2.426	-4.758 to -0.09342	Yes	*	0.0418
	rep 3	1	3.84	1.6253	2.83559
	Average	1	5.12095	1.9453	3.77095
	stdev	0	1.54525	0.995762	0.975206
		A	B	C	D
Fig 4g	pS6K/S6K +/- PP2A siRNA														one-way ANOVA with post hoc Tukey test
															Tukey's multiple comparisons test	Mean Diff.	95.00% CI of diff.	Significant?	Summary	Adjusted P Value
	Exp. No.	AAs-	AAs-/+	AAs-/+	AAs-/+	AAs-	AAs-/+	AAs-/+	AAs-/+
			15 min	30 min	60 min		15 min	30 min	60 min						A-B	-4.654	-5.956 to -3.352	Yes	****	<0.0001
		Con si	Con si	Con si	Con si	PP2A si	PP2A si	PP2A si	PP2A si						A-C	-2.706	-4.008 to -1.404	Yes	****	<0.0001
	rep 1	1	5.69598	3.84551	2.08951	0.903206	1.19236	1.13126	0.851009						A-D	-0.848	-2.15 to 0.4542	No	ns	0.3724
	rep 2	1	4.69684	3.21086	2.3888	0.899108	1.5496	1.17243	0.937093						A-E	0.01976	-1.282 to 1.322	No	ns	>0.9999
	rep 3	1	6.569	4.06104	1.06575	1.1384	0.972724	1	1.19306						E-F	-0.258	-1.56 to 1.044	No	ns	0.9963
	Average	1	5.65394	3.7058	1.84802	0.980239	1.23823	1.10123	0.993721						E-G	-0.121	-1.423 to 1.181	No	ns	>0.9999
	stdev	0	0.93679	0.441974	0.693796	0.136989	0.291158	0.0900522	0.177919						E-H	-0.01348	-1.316 to 1.289	No	ns	>0.9999
		A	B	C	D	E	F	G	H
Fig 4h	raptor-RagD interaction +/- PP2A siRNA														one-way ANOVA with post hoc Tukey test
															Tukey's multiple comparisons test	Mean Diff.	95.00% CI of diff.	Significant?	Summary	Adjusted P Value
	Exp. No.	AAs-	AAs-/+	AAs-	AAs-/+	AAs-	AAs-/+
				A485	A485	PP2Ai	PP2Ai								A-B	-1.132	-1.981 to -0.2826	Yes	**	0.0076
	rep 1	1	2.15	0.911874	0.722321	1.0554	0.65264								C-D	0.02861	-0.8204 to 0.8776	No	ns	>0.9999
	rep 2	1	1.68102	1.12651	0.813029	1.0307	1.55228								E-F	-0.05069	-0.8996 to 0.7983	No	ns	>0.9999
	rep 3	1	2.56365	1.00144	1.41865	1.23936	1.27262
	Average	1	2.13156	1.01327	0.984666	1.10849	1.15918
	stdev	0	0.441599	0.107806	0.378565	0.114008	0.460424
		A	B	C	D	E	F
Fig 4i	MOC +/- PP2A siRNA														one-way ANOVA with post hoc Tukey test
															Tukey's multiple comparisons test	Mean Diff.	95.00% CI of diff.	Significant?	Summary	Adjusted P Value
	Exp. No.	AAs-	AAs-/+	AAs-	AAs-/+
		Con si	Con si	PP2A si	PP2A si										A-B	-0.8103	-1.533 to -0.08807	Yes	*	0.029
	rep 1	1	1.93822	1.41263	0.780228										A-C	-0.004659	-0.7269 to 0.7176	No	ns	>0.9999
	rep 2	1	1.61563	0.738231	0.743317										C-D	0.0217	-0.7005 to 0.744	No	ns	0.9997
	rep 3	1	1.8771	0.863112	1.42532
	Average	1	1.81032	1.00466	0.982956
	stdev	0	0.171353	0.358792	0.383546
		A	B	C	D

## Sheet: Fig 5
Fig 5d	CRM1-p300 interaction +/- p300 cDNA															Paired t test
																	A vs B	B vs C	B vs D	B vs E
	Exp. No.	mock	WT	IA	LA1	LA2										P value	0.0001	0.0022	0.0433	0.0006
																P value summary	***	**	*	***
	rep 1	0.0284479	1	0.182353	0.643141	0.103734										Significantly different (P < 0.05)?	Yes	Yes	Yes	Yes
	rep 2	0.0291588	1	0.101383	0.703379	0.081817										One- or two-tailed P value?	Two-tailed	Two-tailed	Two-tailed	Two-tailed
	rep 3	0.0584303	1	0.0387324	0.411067	0.026681
	Average	0.038679	1	0.107489	0.585862	0.070744
	stdev	0.0171089	0	0.0720047	0.154344	0.039702
		A	B	C	D	E
Fig 5e	IF-p300N/C +/- p300 cDNA															One sample t test
																	A vs B	C vs D	E vs F
	Exp. No.	WT	WT	IA	IA	LA	LA									P value	0.0331	0.9646	0.8732
		AAs-	AAs-/+	AAs-	AAs-/+	AAs-	AAs-/+									P value summary	*	ns	ns
	rep 1	1	0.517659	1	1.24311	1	0.945581									Significantly different (P < 0.05)?	Yes	No	No
	rep 2	1	0.505164	1	0.764409	1	0.761272
	rep 3	1	0.334914	1	0.956293	1	1.17947
	Average	1	0.452579	1	0.987938	1	0.962107
	stdev	0	0.102092	0	0.240916	0	0.209587
		A	B	C	D	E	F
Fig 5f	Fracrionation-p300N/C +/- p300 cDNA															one-way ANOVA with post hoc Tukey test
																Tukey's multiple comparisons test	Mean Diff.	95.00% CI of diff.	Significant?	Summary	Adjusted P Value
	Exp. No.	WT	WT	IA	IA	LA	LA
		AAs-	AAs-/+	AAs-	AAs-/+	AAs-	AAs-/+									A-B	0.738	0.2892 to 1.187	Yes	**	0.0014
	rep 1	1	0.237341	1.12451	1.00753	1.09975	1.10937									A-C	-0.1324	-0.5812 to 0.3165	No	ns	0.9124
	rep 2	1	0.281817	1.19283	0.887599	1.17456	1.44957									A-E	-0.1592	-0.608 to 0.2897	No	ns	0.8329
	rep 3	1	0.26681	1.07978	1.24971	1.20325	0.756568									C-D	0.08409	-0.3648 to 0.5329	No	ns	0.9864
	Average	1	0.261989	1.13237	1.04828	1.15919	1.10517									E-F	0.05402	-0.3948 to 0.5029	No	ns	0.9982
	stdev	0	0.0226268	0.0569374	0.184461	0.053431	0.346518
		A	B	C	D	E	F
Fig 5g	pS6K/S6K +/- p300 cDNA															one-way ANOVA with post hoc Tukey test
																Tukey's multiple comparisons test	Mean Diff.	95.00% CI of diff.	Significant?	Summary	Adjusted P Value
	Exp. No.	con KO	con KO	con KO	p300 KO	p300 KO	p300 KO	p300 WT	p300 WT	p300 WT	p300 IA	p300 IA	p300 IA
		complete	AAs -	AAs -/+	complete	AAs -	AAs -/+	complete	AAs -	AAs -/+	complete	AAs -	AAs -/+			A-B	0.8504	0.5731 to 1.128	Yes	****	<0.0001
	rep 1	1	0.108692	0.804511	0.528585	0.147808	0.276265	1.22204	0.0883802	0.717134	0.674999	0.0858868	0.368208			A-D	0.5721	0.2939 to 0.8504	Yes	****	<0.0001
	rep 2	1	0.180393	0.64497	0.388242	0.173	0.193203	0.833518	0.191981	0.633779	0.754669	0.179564	0.259478			A-G	-0.03811	-0.3154 to 0.2392	No	ns	>0.9999
	rep 3	1	0.159717	0.604278	0.366751	0.229559	0.181695	1.05877	0.191663	0.731569	0.492348	0.191625	0.111052			A-J	0.3593	0.08206 to 0.6366	Yes	**	0.0043
	Average	1	0.149601	0.684587	0.427859	0.183456	0.217054	1.03811	0.157342	0.694161	0.640672	0.152358	0.246246			B-C	-0.535	-0.8123 to -0.2577	Yes	****	<0.0001
	stdev	0	0.0369054	0.105832	0.0878903	0.0418663	0.0515998	0.195085	0.0597226	0.0527883	0.134487	0.0578811	0.129088			D-E	0.2444	-0.03387 to 0.5227	No	ns	0.1232
		A	B	C	D	E	F	G	H	I	J	K	L			E-F	-0.0336	-0.3109 to 0.2437	No	ns	>0.9999
																G-H	0.8808	0.6035 to 1.158	Yes	****	<0.0001
																H-I	-0.5368	-0.8141 to -0.2596	Yes	****	<0.0001
																J-K	0.2883	0.000129 to 0.5765	Yes	*	0.0498
																K-L	-0.09389	-0.3712 to 0.1834	No	ns	0.9816
Fig 5h	CRM1-p300 interaction +/- p300 cDNA															Paired t test
																	A vs B	A vs C
	Exp. No.	WT	SA	SD												P value	0.0838	0.001
																P value summary	ns	***
	rep 1	1	0.833333	0.142254												Significantly different (P < 0.05)?	No	Yes
	rep 2	1	0.9125	0.0453441												One- or two-tailed P value?	Two-tailed	Two-tailed
	rep 3	1	0.723888	0.0749612
	Average	1	0.823241	0.0875196
	stdev	0	0.09471	0.0496603
		A	B	C

## Sheet: Fig 6
Fig 6a	IF-p300N/C +/- LMNA, PG												one-way ANOVA with post hoc Tukey test
													Tukey's multiple comparisons test	Mean Diff.	95.00% CI of diff.	Significant?	Summary	Adjusted P Value
	Exp. No.	LMNA	LMNA	PG	PG
		complete	AAs -	complete	AAs -								A-B	-0.9453	-1.292 to -0.5983	Yes	***	0.0001
	rep 1	1	1.84206	0.8559	0.854691								A-C	0.1337	-0.2133 to 0.4808	No	ns	0.6246
	rep 2	1	1.76848	0.912797	0.6816								C-D	0.1162	-0.2308 to 0.4633	No	ns	0.7145
	rep 3	1	2.22545	0.830124	0.713783
	Average	1	1.94533	0.866274	0.750025
	stdev	0	0.245368	0.0423014	0.0920611
		A	B	C	D
	one-way ANOVA with post hoc Tukey test
Fig 6b	IF-pS6 +/- LMNA, PG												one-way ANOVA with post hoc Tukey test
													Tukey's multiple comparisons test	Mean Diff.	95.00% CI of diff.	Significant?	Summary	Adjusted P Value
	Exp. No.	LMNA	LMNA	LMNA	LMNA	PG	PG	PG	PG
		complete	complete	AAs -	AAs -	complete	complete	AAs -	AAs -				A-B	0.06681	-0.3359 to 0.4696	No	ns	0.9992
	Induction	O	X	O	X	O	X	O	X				A-C	0.8221	0.4194 to 1.225	Yes	****	<0.0001
	rep 1	1	0.897973	0.199537	0.165413	1.28908	1.14438	0.895472	0.166235				A-E	-0.4534	-0.8562 to -0.05068	Yes	*	0.0197
	rep 2	1	0.815051	0.239454	0.169523	1.79123	0.888018	0.325178	0.125841				C-D	0.01582	-0.3869 to 0.4186	No	ns	>0.9999
	rep 3	1	1.17721	0.149217	0.03967	1.452	1.01949	1.19516	0.156162				E-F	0.4845	0.02156 to 0.9474	Yes	*	0.0357
	rep 4	1	0.842544	0.123387	0.273704	1.3814	0.92399	1.37614	0.152996				E-G	0.5304	0.06754 to 0.9933	Yes	*	0.0169
	Average	1	0.933194	0.177899	0.162078	1.47843	0.993971	0.947987	0.150308				G-H	0.6727	0.2699 to 1.075	Yes	***	0.0003
	stdev	0	0.18974	0.0452186	0.073813	0.256182	0.128197	0.441951	0.021026
		A	B	C	D	E	F	G	H
Fig 6c	pS6K1/S6K1 +/- LMNA, PG
													pS6K/S6K
	pS6K/S6K												One sample t test
	Exp. No.	LMNA	LMNA	PG	PG									A vs B	C vs D
		Dox0	Dox40	Dox0	Dox40								P value	0.1818	0.0415
	rep 1	1	1.17076	1	1.4384								P value summary	ns	*
	rep 2	1	1.25566	1	1.5872								Significantly different (P < 0.05)?	No	Yes
	rep 3	1	1.08592	1	1.39775
	Average	1	1.17078	1	1.47445
	stdev	0	0.0848691	0	0.0997388
		A	B	C	D								pS6/S6
	pS6/S6												One sample t test
	Exp. No.	LMNA	LMNA	PG	PG									A vs B	C vs D
		Dox0	Dox40	Dox0	Dox40								P value	0.3028	0.0447
	rep 1	1	1.13949257770.569	1	2.1522								P value summary	ns	*
	rep 2	1	1.60067	1	2.24973								Significantly different (P < 0.05)?	No	Yes
	rep 3	1	1.19276	1	1.8049
	Average	1	1.39671	1	2.06894
	stdev	0	0.288432	0	0.233812
		A	B	C	D
Fig 6d	IF-p300N/C +/- control, HGPS FB												one-way ANOVA with post hoc Tukey test
													Tukey's multiple comparisons test	Mean Diff.	95.00% CI of diff.	Significant?	Summary	Adjusted P Value
	Exp. No.	Con-1	Con-1	HGPS-1	HGPS-1
		Con	ST	Con	ST								A-B	-1.036	-1.488 to -0.5841	Yes	****	<0.0001
	rep 1	1	1.67574	0.705629	0.866841								A-C	0.4569	0.00477 to 0.909	Yes	*	0.0474
	rep 2	1	2.31591	0.441946	0.883558								C-D	-0.2722	-0.7243 to 0.1799	No	ns	0.3252
	rep 3	1	1.69754	0.489047	0.711842
	rep 4	1	2.45545	0.535898	0.799242
	Average	1	2.1563	0.488964	0.798214
	stdev	0	0.403379	0.0469761	0.085863
		A	B	C	D
													pS6K1/S6K1							LC3
Fig 6e	mTORC1, LC3, HGPS FB												one-way ANOVA with post hoc Tukey test							one-way ANOVA with post hoc Tukey test
	pS6K1/S6K1												Tukey's multiple comparisons test	Mean Diff.	95.00% CI of diff.	Significant?	Summary	Adjusted P Value		Tukey's multiple comparisons test	Mean Diff.	95.00% CI of diff.	Significant?	Summary	Adjusted P Value
	Exp. No.	Con-1	Con-1	HGPS-1	HGPS-1	Con-2	Con-2	HGPS-2	HGPS-2
		complete	AAs -	complete	AAs -	complete	AAs -	complete	AAs -				A-B	0.7086	0.4016 to 1.016	Yes	***	0.0004		A-B	-0.9536	-1.335 to -0.5717	Yes	***	0.0002
													A-C	-0.172	-0.479 to 0.135	No	ns	0.342		A-C	0.4171	0.0352 to 0.799	Yes	*	0.0331
	rep 1	1	0.197673	1.16768	0.841983	1	0.326246	0.923262	0.738146				A-D	0.0296	-0.2774 to 0.3366	No	ns	0.989		A-D	0.03021	-0.3517 to 0.4121	No	ns	0.9938
	rep 2	1	0.281513	1.09506	0.871269	1	0.183921	1.17943	1.00614				B-C	-0.8806	-1.188 to -0.5736	Yes	****	<0.0001		B-C	1.371	0.9888 to 1.753	Yes	****	<0.0001
	rep 3	1	0.395116	1.25329	1.19794	1	0.440524	1.26707	0.886143				B-D	-0.679	-0.986 to -0.372	Yes	***	0.0005		B-D	0.9838	0.6019 to 1.366	Yes	***	0.0002
	Average	1	0.291434	1.17201	0.970397	1	0.316897	1.12325	0.876809				C-D	0.2016	-0.1054 to 0.5086	No	ns	0.2307		C-D	-0.3869	-0.7687 to -0.004993	Yes	*	0.0471
	stdev	0	0.0990948	0.0792039	0.197601	0	0.128557	0.178655	0.13424
		A	B	C	D	E	F	G	H				Tukey's multiple comparisons test	Mean Diff.	95.00% CI of diff.	Significant?	Summary	Adjusted P Value		Tukey's multiple comparisons test	Mean Diff.	95.00% CI of diff.	Significant?	Summary	Adjusted P Value
	LC3												E-F	0.6831	0.3461 to 1.02	Yes	***	0.0009		E-F	-1.027	-1.5 to -0.5533	Yes	***	0.0005
	Exp. No.	Con-1	Con-1	HGPS-1	HGPS-1	Con-2	Con-2	HGPS-2	HGPS-2				E-G	-0.1233	-0.4603 to 0.2138	No	ns	0.6599		E-G	0.4778	0.004447 to 0.9512	Yes	*	0.0479
		complete	AAs -	complete	AAs -	complete	AAs -	complete	AAs -				E-H	0.1232	-0.2139 to 0.4602	No	ns	0.6602		E-H	-0.288	-0.7613 to 0.1854	No	ns	0.2823
													F-G	-0.8064	-1.143 to -0.4693	Yes	***	0.0003		F-G	1.505	1.031 to 1.978	Yes	****	<0.0001
	rep 1	1	2.22996	0.730978	0.94909	1	2.40037	0.702055	1.15782				F-H	-0.5599	-0.897 to -0.2229	Yes	**	0.0032		F-H	0.7387	0.2654 to 1.212	Yes	**	0.0046
	rep 2	1	1.90543	0.624477	1.03426	1	1.72843	0.882654	1.28666				G-H	0.2464	-0.0906 to 0.5835	No	ns	0.1673		G-H	-0.7658	-1.239 to -0.2924	Yes	**	0.0037
	rep 3	1	1.72539	0.493313	0.92602	1	1.95126	0.691845	1.1794
	Average	1	1.95359	0.616256	0.969791	1	2.02669	0.758851	1.20796
	stdev	0	0.25571	0.119046	0.0570133	0	0.342263	0.107338	0.069004
		A	B	C	D	E	F	G	H

## Sheet: Fig 7
Fig7a	pp70/p70, HGPS FB +/- A485
											progerin
											one-way ANOVA with post hoc Tukey test
	progerin										Tukey's multiple comparisons test	Mean Diff.	95.00% CI of diff.	Significant?	Summary	Adjusted P Value
	Exp. No.	Con	HGPS-1	HGPS-2	Con	HGPS-1	HGPS-2				A-B	-0.8901	-1.201 to -0.5792	Yes	****	<0.0001
					A4	A4	A4				B-C	-0.05004	-0.3609 to 0.2609	No	ns	0.9931
											B-E	0.5388	0.2279 to 0.8497	Yes	***	0.0009
	rep 1	0.100434	1	0.9846	0.0955871	0.477495	0.66285				B-F	0.5107	0.1998 to 0.8216	Yes	**	0.0014
	rep 2	0.0616103	1	0.924461	0.125262	0.309426	0.381189				C-F	0.5607	0.2498 to 0.8716	Yes	***	0.0006
	rep 3	0.167652	1	1.24106	0.0358269	0.596793	0.42389				D-E	-0.3757	-0.6866 to -0.06477	Yes	*	0.0154
	Average	0.109899	1	1.05004	0.0855585	0.461238	0.48931				D-F	-0.4038	-0.7147 to -0.09284	Yes	**	0.0092
	stdev	0.0536509	0	0.168137	0.045553	0.144371	0.1518
		A	B	C	D	E	F
											pS6K1/S6K1
	pS6K1/S6K1										one-way ANOVA with post hoc Tukey test
											Tukey's multiple comparisons test	Mean Diff.	95.00% CI of diff.	Significant?	Summary	Adjusted P Value
	Exp. No.	Con	HGPS-1	HGPS-2	Con	HGPS-1	HGPS-2
					A4	A4	A4				A-B	-0.4104	-0.7287 to -0.09218	Yes	**	0.0097
											A-C	-0.3812	-0.6995 to -0.06294	Yes	*	0.0163
	rep 1	1	1.38643	1.56432	0.145429	0.18854	0.214457				A-D	0.781	0.4627 to 1.099	Yes	****	<0.0001
	rep 2	1	1.5925	1.39868	0.197336	0.288164	0.149014				B-E	1.193	0.8743 to 1.511	Yes	****	<0.0001
	rep 3	1	1.25241	1.58064	0.314242	0.177036	0.261931				C-F	1.173	0.8545 to 1.491	Yes	****	<0.0001
	Average	1	1.41045	1.51454	0.219002	0.217913	0.208467
	stdev	0	0.171308	0.100676	0.0864668	0.0611101	0.0566967
		A	B	C	D	E	F
	LC3										LC3
											one-way ANOVA with post hoc Tukey test
	Exp. No.	Con	HGPS-1	HGPS-2	Con	HGPS-1	HGPS-2				Tukey's multiple comparisons test	Mean Diff.	95.00% CI of diff.	Significant?	Summary	Adjusted P Value
					A4	A4	A4
											A-B	0.4139	0.05633 to 0.7715	Yes	*	0.0205
	rep 1	1	0.540081	0.765411	1.28254	1.33772	1.69885				A-C	0.3585	0.0008796 to 0.7161	Yes	*	0.0493
	rep 2	1	0.605116	0.547195	1.2836	1.60298	1.75271				A-D	-0.4209	-0.8131 to -0.02881	Yes	*	0.033
	rep 3	1	0.61304	0.611982	1.69668	1.65022	1.79758				B-E	-0.8187	-1.211 to -0.4266	Yes	***	0.0002
	Average	1	0.586079	0.641529	1.42094	1.53031	1.74971				C-F	-1.108	-1.5 to -0.716	Yes	****	<0.0001
	stdev	0	0.0400318	0.112068	0.238797	0.168448	0.0494289
		A	B	C	D	E	F
	g-H2AX										g-H2AX
											one-way ANOVA with post hoc Tukey test
	Exp. No.	Con	HGPS-1	HGPS-2	Con	HGPS-1	HGPS-2				Tukey's multiple comparisons test	Mean Diff.	95.00% CI of diff.	Significant?	Summary	Adjusted P Value
					A4	A4	A4
											A-B	-1.119	-1.72 to -0.5171	Yes	***	0.0005
	rep 1	1	2.54563	1.91139	1.24191	1.1648	1.26947				A-C	-0.8335	-1.435 to -0.2318	Yes	**	0.0057
	rep 2	1	1.84421	1.65058	0.704839	1.15978	1.22643				A-D	0.05777	-0.5439 to 0.6595	No	ns	0.9994
	rep 3	1	1.96636	1.93848	0.879922	0.823608	1.18925				B-E	1.069	0.4677 to 1.671	Yes	***	0.0007
	Average	1	2.11873	1.83348	0.942225	1.0494	1.22838				C-F	0.6051	0.01205 to 1.198	Yes	*	0.0446
	stdev	0	0.374716	0.158979	0.273905	0.195555	0.0401451
		A	B	C	D	E	F
Fig 7c	IF-LMNB, HGPS FB +/- drugs										one-way ANOVA with post hoc Tukey test
											Tukey's multiple comparisons test	Mean Diff.	95.00% CI of diff.	Significant?	Summary	Adjusted P Value
	Exp. No.	Con	HGPS	HGPS	HGPS	HGPS
				A4	991	SEL					A-B	0.5753	0.2747 to 0.876	Yes	***	0.0007
											A-C	0.1546	-0.146 to 0.4552	No	ns	0.479
	rep 1	1	0.379632	0.851039	0.724754	0.623263					A-D	0.2398	-0.06087 to 0.5404	No	ns	0.1385
	rep 2	1	0.356833	0.7225	0.640363	0.875459					A-E	0.2208	-0.07988 to 0.5214	No	ns	0.1878
	rep 3	1	0.53754	0.962636	0.915587	0.839007					B-C	-0.4207	-0.7214 to -0.1201	Yes	**	0.0067
	Average	1	0.424669	0.845391	0.760235	0.779243					B-D	-0.3356	-0.6362 to -0.03493	Yes	*	0.0276
	stdev	0	0.0984123	0.120168	0.141001	0.136307					B-E	-0.3546	-0.6552 to -0.05393	Yes	*	0.02
		A	B	C	D	E
Fig 7d	IF-H3K9me3, GFP-PG										One sample t test
												A vs B
	Exp. No.	no	Induction								P value	0.0315
	rep 1	1	0.497646								P value summary	*
	rep 2	1	0.548352								Significantly different (P < 0.05)?	Yes
	rep 3	1	0.652434
	Average	1	0.566144
	stdev	0	0.0789125
		A	B
Fig 7e	IF-H3K9me3, HGPS FB +/- drugs										one-way ANOVA with post hoc Tukey test
											Tukey's multiple comparisons test	Mean Diff.	95.00% CI of diff.	Significant?	Summary	Adjusted P Value
	Exp. No.	Con	HGPS	HGPS	HGPS	HGPS
				A4	991	SEL					A-B	0.6991	0.2944 to 1.104	Yes	**	0.0015
											A-C	0.2027	-0.202 to 0.6074	No	ns	0.5027
	rep 1	1	0.232625	0.723815	0.654939	0.739315					A-D	0.235	-0.1697 to 0.6397	No	ns	0.371
	rep 2	1	0.298263	0.700079	0.678815	0.655361					A-E	0.3291	-0.07565 to 0.7338	No	ns	0.1283
	rep 3	1	0.371804	0.968141	0.961331	0.918145					B-C	-0.4964	-0.9012 to -0.09174	Yes	*	0.0158
	Average	1	0.300897	0.797345	0.765028	0.77094					B-D	-0.4641	-0.8688 to -0.05943	Yes	*	0.0236
	stdev	0	0.0696272	0.148389	0.170421	0.134216					B-E	-0.47	-0.7968 to -0.1433	Yes	**	0.0056
		A	B	C	D	E
Fig 7f	IF-Aspect, Form factor, GFP-PG										Unpaired t test
												A vs B	C vs D
	Exp. No.	no	Induction	no	Induction						P value	0.0349	0.0448
		AR	AR	FF	FF						P value summary	*	*
											Significantly different (P < 0.05)?	Yes	Yes
	rep 1	1.72271	1.56455	1.7321	1.53786						One- or two-tailed P value?	Two-tailed	Two-tailed
	rep 2	2.19761	1.82213	1.92376	1.79391
	rep 3	2.02965	1.84672	1.91592	1.83212
	rep 4	2.15265	1.73183	1.84359	1.69915
	Average	2.02566	1.74131	1.85384	1.71576
	stdev	0.240819	0.156296	0.108461	0.160005
		A	B	C	D
Fig 7g	IF-Aspect, Form factor, GFP-PG +/- drugs														AR	Unpaired t test
																	A vs B	B vs C	B vs D	B vs E
	Exp. No.	no	Induction	Induction	Induction	Induction	no	Induction	Induction	Induction	Induction					P value	0.0031	0.0399	0.0199	0.0456
				A485	991	SEL			A485	991	SEL					P value summary	**	*	*	*
		AR	AR	AR	AR	AR	FF	FF	FF	FF	FF					Significantly different (P < 0.05)?	Yes	Yes	Yes	Yes
	rep 1	2.15153	1.82	2.01039	1.82309	1.79466	1.92531	1.69036	1.93307	1.80334	1.82319					One- or two-tailed P value?	Two-tailed	Two-tailed	Two-tailed	Two-tailed
	rep 2	1.9378	1.62306	1.82213	1.9511	1.91972	1.714	1.64994	1.84795	1.81636	1.87655
	rep 3	2.05572	1.54627	1.79195	1.85071	1.83195	1.87222	1.49014	1.79956	1.7366	1.69414				FF	Unpaired t test
	rep 4	2.2353	1.72374	2.12698	1.93721	1.8246	1.86894	1.61463	1.70165	1.88986	1.71582						A vs B	B vs C	B vs D	B vs E
	Average	2.09509	1.67827	1.93786	1.89053	1.84273	1.84512	1.61127	1.82056	1.81154	1.77742					P value	0.0098	0.0179	0.0095	0.0351
	stdev	0.107055	0.14119	0.118367	0.0673606	0.0642083	0.109928	0.105877	0.0675896	0.0427906	0.0937863					P value summary	**	*	**	*
		A	B	C	D	E	A	B	C	D	E					Significantly different (P < 0.05)?	Yes	Yes	Yes	Yes
																One- or two-tailed P value?	Two-tailed	Two-tailed	Two-tailed	Two-tailed
Fig 7h	H3K9me3, GFP-PG +/- p300 dNLS															one-way ANOVA with post hoc Tukey test
																Tukey's multiple comparisons test	Mean Diff.	95.00% CI of diff.	Significant?	Summary	Adjusted P Value
	Exp. No.	Dox-	Dox+	Dox+	Dox+	Dox+	Dox+	Dox+	Dox+	Dox+
				991	SEL	A485		991	SEL	A485						A-B	0.4891	0.0006316 to 0.9775	Yes	*	0.0495
							dNL	dNL	dNL	dNL						A-F	0.5049	0.01643 to 0.9933	Yes	*	0.0387
	rep 1	1	0.48663	1.13068	1.95602	1.88792	0.469388	0.757231	0.801654	1.64567						B-C	-1.104	-1.592 to -0.6153	Yes	****	<0.0001
	rep 2	1	0.651193	1.63905	1.93577	1.53687	0.315421	0.497825	0.298465	1.87243						B-D	-1.305	-1.794 to -0.8168	Yes	****	<0.0001
	rep 3	1	0.535451	1.89175	1.88045	1.55108	0.655002	0.659324	0.230053	1.29705						B-E	-1.081	-1.57 to -0.5927	Yes	****	<0.0001
	rep 4	1	0.370477	1.79699	1.4923	1.39248	0.540761	0.596667	0.429513	1.76111						B-F	0.01579	-0.4726 to 0.5042	No	ns	>0.9999
	Average	1	0.510938	1.61462	1.81614	1.59209	0.495143	0.627762	0.439921	1.64406						C-G	0.9869	0.4984 to 1.475	Yes	****	<0.0001
	stdev	0	0.116322	0.339045	0.218237	0.209832	0.142126	0.108948	0.25496	0.249179						D-H	1.376	0.8878 to 1.865	Yes	****	<0.0001
		A	B	C	D	E	F	G	H	I						E-I	-0.05198	-0.5404 to 0.4365	No	ns	>0.9999
																F-G	-0.1326	-0.621 to 0.3558	No	ns	0.9902
																F-H	0.05522	-0.4332 to 0.5437	No	ns	>0.9999
																F-I	-1.149	-1.637 to -0.6605	Yes	****	<0.0001

## Sheet: Extended Fig 1
EF 1c	acetyltransferase, p300 KO												Paired t test
														A vs B	C vs D	E vs F	G vs H
	Exp. No.	con KO	p300 KO	con KO	p300 KO	con KO	p300 KO	con KO	p300 KO				P value	0.0038	0.0381	0.5655	0.1029
		p300	p300	CBP	CBP	GCN5	GCN5	PCAF	PCAF				P value summary	**	*	ns	ns
	rep 1	1	0.182788	1	2.16187	1	1.28638	1	0.728872				Significantly different (P < 0.05)?	Yes	Yes	No	No
	rep 2	1	0.00988216	1	1.73333	1	0.881942	1	0.931904				One- or two-tailed P value?	Two-tailed	Two-tailed	Two-tailed	Two-tailed
	rep 3	1	0.00981523	1	1.60796	1	1.07081	1	0.83424
	Average	1	0.0674952	1	1.83439	1	1.07971	1	0.831672
	stdev	0	0.0998467	0	0.290455	0	0.202368	0	0.10154
		A	B	C	D	E	F	G	H
EF 1d	Histone acetylation, p300 KO												Paired t test
														A vs B	C vs D	E vs F	G vs H	I vs J
	Exp. No.	con KO	p300 KO	con KO	p300 KO	con KO	p300 KO	con KO	p300 KO	con KO	p300 KO		P value	0.0044	0.0034	0.0253	0.0475	0.1384
		acH2BK16	acH2BK16	acH3K56	acH3K56	acH4K12	acH4K12	acH4K16	acH4K16	acH3K9	acH3K9		P value summary	**	**	*	*	ns
	rep 1	1	0.182353	1	0.0942979	1	0.284479	1	0.311129	1	0.870173		Are means signif. different? (P < 0.05)	Yes	Yes	Yes	Yes	No
	rep 2	1	0.101383	1	0.116965	1	0.491588	1	0.210326	1	0.969485		One- or two-tailed P value?	Two-tailed	Two-tailed	Two-tailed	Two-tailed	Two-tailed
	rep 3	1	0.287324	1	0.253281	1	0.584303	1	0.662166	1	0.793484
	Average	1	0.190353	1	0.154848	1	0.453457	1	0.39454	1	0.877714
	stdev	0	0.0932286	0	0.0859955	0	0.153506	0	0.237188	0	0.0882425
		A	B	C	D	E	F	G	H	I	J
EF 1e	MOC in p300 KO												Unpaired t test
														A vs B
	Exp. No.	con KO	p300 KO										P value	0.0053
		ac-raptor	ac-raptor										P value summary	**
	rep 1	0.712066	0.51039										Significantly different (P < 0.05)?	Yes
	rep 2	0.781416	0.393327										One- or two-tailed P value?	Two-tailed
	rep 3	0.852926	0.511481
	Average	0.782136	0.471733
	stdev	0.805493	0.458847
		A	B
EF 1f	ac-raptor, ac-p300, pS6K1/S6K1 by p300 KO												One sample t test
														A vs B	C vs D	E vs F
	Exp. No.	con KO	p300 KO	con KO	p300 KO	con KO	p300 KO						P value	0.0043	0.026	0.007
		ac-raptor	ac-raptor	pS6K1	pS6K1	ac-p300	ac-p300						P value summary	**	*	**
	rep 1	1	0.284092	1	0.316392	1	0.247436						Significantly different (P < 0.05)?	Yes	Yes	Yes
	rep 2	1	0.38335	1	0.621873	1	0.354466
	rep 3	1	0.425276	1	0.401203	1	0.134179
	Average	1	0.364239	1	0.446489	1	0.24536
	stdev	0	0.0725065	0	0.157695	0	0.110158
		A	B	C	D	E	F
EF 1g	pS6K1/S6K1 in p300 KO HeLa												one-way ANOVA with post hoc Tukey test
													Tukey's multiple comparisons test	Mean Diff.	95.00% CI of diff.	Significant?	Summary	Adjusted P Value
	Exp. No.	con	con	con	p300 KO	p300 KO	p300 KO
		complete	AAs -	AAs -/+	complete	AAs -	AAs -/+						A-B	0.7526	0.5506 to 0.9547	Yes	****	<0.0001
	rep 1	1	0.348226	0.562177	0.550616	0.12399	0.221603						A-D	0.4417	0.2397 to 0.6437	Yes	****	<0.0001
	rep 2	1	0.275184	0.778401	0.572812	0.221725	0.312333						B-C	-0.4588	-0.6608 to -0.2568	Yes	****	<0.0001
	rep 3	1	0.146018	0.81432	0.702514	0.3379	0.304068						D-E	0.2794	0.07737 to 0.4814	Yes	**	0.004
	rep 4	1	0.22	0.669762	0.668715	0.275	0.151571						E-F	0.03149	-0.1705 to 0.2335	No	ns	0.9957
	Average	1	0.247357	0.706165	0.623664	0.239654	0.247394
	stdev	0	0.0855703	0.113979	0.0734138	0.0905561	0.0758866
		A	B	C	D	E	F
EF 1h	pS6K1/S6K1 in p300 KO SH-SY5Y												one-way ANOVA with post hoc Tukey test
													Tukey's multiple comparisons test	Mean Diff.	95.00% CI of diff.	Significant?	Summary	Adjusted P Value
	Exp. No.	con	con	con	p300 KO	p300 KO	p300 KO
		complete	AAs -	AAs -/+	complete	AAs -	AAs -/+						A-B	0.7551	0.5601 to 0.95	Yes	****	<0.0001
	rep 1	1	0.146035	0.597279	0.418462	0.192452	0.276685						A-D	0.4545	0.2596 to 0.6495	Yes	****	<0.0001
	rep 2	1	0.3356	0.712585	0.723077	0.318333	0.2228						B-C	-0.449	-0.6439 to -0.2541	Yes	****	<0.0001
	rep 3	1	0.228046	0.747959	0.403046	0.227143	0.169558						D-E	0.291	0.102 to 0.48	Yes	**	0.0014
	rep 4	1	0.270087	0.718027	0.637238	0.28	0.294034						E-F	-0.0644	-0.2593 to 0.1305	No	ns	0.8944
	Average	1	0.244942	0.693963	0.545455	0.254482	0.240769
	stdev	0	0.079413	0.0663055	0.159563	0.0557471	0.0563353
		A	B	C	D	E	F
EF 1i	pS6K1/S6K1 in p300 KO HeLa in Leu depletion												one-way ANOVA with post hoc Tukey test
													Tukey's multiple comparisons test	Mean Diff.	95.00% CI of diff.	Significant?	Summary	Adjusted P Value
	Exp. No.	con	con	con	p300 KO	p300 KO	p300 KO
		complete	AAs -	AAs -/+	complete	AAs -	AAs -/+						A-B	0.7107	0.3586 to 1.063	Yes	***	0.0002
	rep 1	1	0.401085	1.24005	0.704203	0.332831	0.30625						A-D	0.42	0.06791 to 0.772	Yes	*	0.0168
	rep 2	1	0.17963	1.15532	0.526457	0.264591	0.4375						B-C	-0.8521	-1.204 to -0.5	Yes	****	<0.0001
	rep 3	1	0.287233	1.32879	0.509443	0.275447	0.175625						D-E	0.2224	-0.1296 to 0.5745	No	ns	0.3383
	Average	1	0.289316	1.24138	0.580034	0.290956	0.306458						E-F	-0.0155	-0.3676 to 0.3366	No	ns	>0.9999
	stdev	0	0.110742	0.086746	0.107869	0.0366689	0.130938
		A	B	C	D	E	F
EF 1j	pS6K1/S6K1 in p300 KO HeLa in Glc depletion												one-way ANOVA with post hoc Tukey test
													Tukey's multiple comparisons test	Mean Diff.	95.00% CI of diff.	Significant?	Summary	Adjusted P Value
	Exp. No.	con	con	con	p300 KO	p300 KO	p300 KO
		complete	AAs -	AAs -/+	complete	AAs -	AAs -/+						A-B	0.6885	0.3573 to 1.02	Yes	***	0.0002
	rep 1	1	0.164456	0.750172	0.734781	0.279316	0.178981						A-D	0.378	0.04682 to 0.7092	Yes	*	0.0225
	rep 2	1	0.482679	0.921836	0.530813	0.263817	0.104851						B-C	-0.499	-0.8303 to -0.1678	Yes	**	0.0029
	rep 3	1	0.287335	0.759604	0.600312	0.468845	0.427997						D-E	0.2846	-0.04656 to 0.6158	No	ns	0.1088
	Average	1	0.31149	0.810537	0.621968	0.337326	0.237276						E-F	0.1	-0.2312 to 0.4313	No	ns	0.9043
	stdev	0	0.160481	0.0965027	0.103694	0.114162	0.169277
		A	B	C	D	E	F

## Sheet: Extended Fig 2
EF 2a	LC3-II levels in p300 KO clones															one-way ANOVA with post hoc Tukey test
																Tukey's multiple comparisons test	Mean Diff.	95.00% CI of diff.	Significant?	Summary	Adjusted P Value		Tukey's multiple comparisons test	Mean Diff.	95.00% CI of diff.	Significant?	Summary	Adjusted P Value		Tukey's multiple comparisons test	Mean Diff.	95.00% CI of diff.	Significant?	Summary	Adjusted P Value
	Exp. No.	con KO-1	p300 KO-2	con KO-1	p300 KO-2	con KO-2	p300 KO-4	con KO-2	p300 KO-4	con KO-3	p300 KO-9	con KO-3	p300 KO-9
				BAF	BAF			BAF	BAF			BAF	BAF			A-B	-0.5782	-0.8515 to -0.3049	Yes	***	0.0006		E-F	-0.4354	-0.6525 to -0.2182	Yes	***	0.0009		I-J	-0.4025	-0.6102 to -0.1949	Yes	**	0.0012
	rep 1	1	1.71773	1.91094	2.22694	1	1.29756	1.71706	2.0649	1	1.32675	1.71953	2.1106			A-C	-0.8913	-1.165 to -0.6179	Yes	****	<0.0001		E-G	-0.8033	-1.021 to -0.5861	Yes	****	<0.0001		I-K	-0.7582	-0.9658 to -0.5505	Yes	****	<0.0001
	rep 2	1	1.53458	1.76032	2.12667	1	1.4882	1.92037	2.1409	1	1.3941	1.73287	2.07219			A-D	-1.237	-1.511 to -0.9639	Yes	****	<0.0001		E-H	-1.117	-1.334 to -0.9	Yes	****	<0.0001		I-L	-1.02	-1.228 to -0.8123	Yes	****	<0.0001
	rep 3	1	1.48236	2.00254	2.35811	1	1.5203	1.77255	2.14575	1	1.48669	1.82216	1.87718			B-C	-0.313	-0.5864 to -0.03972	Yes	*	0.0262		F-G	-0.368	-0.5852 to -0.1508	Yes	**	0.0028		J-K	-0.3557	-0.5633 to -0.148	Yes	**	0.0026
	Average	1	1.57822	1.89126	2.23724	1	1.43536	1.80332	2.11718	1	1.40251	1.75819	2.01999			B-D	-0.659	-0.9323 to -0.3857	Yes	***	0.0003		F-H	-0.6818	-0.899 to -0.4646	Yes	****	<0.0001		J-L	-0.6175	-0.8251 to -0.4098	Yes	****	<0.0001
	stdev	0	0.123609	0.122303	0.116064	0	0.120407	0.105089	0.0453399	0	0.0803006	0.0557997	0.125161			C-D	-0.346	-0.6193 to -0.07265	Yes	*	0.0155		G-H	-0.3139	-0.531 to -0.09668	Yes	**	0.0073		K-L	-0.2618	-0.4694 to -0.05415	Yes	*	0.0158
		A	B	C	D	E	F	G	H	I	J	K	L
EF 2b	mTORC1 in p300 KO clones											Paired t test
													A vs D	A vs E	A vs F
	Exp. No.	con KO-1	con KO-2	con KO-3	p300 KO-2	p300 KO-4	p300 KO-9					P value	0.0287	0.0247	0.0085
												P value summary	*	*	**
	rep 1	1	1.18313	0.967615	0.694804	0.42059	0.267543					Significantly different (P < 0.05)?	Yes	Yes	Yes
	rep 2	1	0.916512	0.886689	0.576055	0.608826	0.37005					One- or two-tailed P value?	Two-tailed	Two-tailed	Two-tailed
	rep 3	1	0.840869	1.06532	0.436504	0.302836	0.470464
	Average	1	0.980172	0.973206	0.569121	0.444084	0.369352
	stdev	0	0.179794	0.0894449	0.12929	0.154342	0.101462
		A	B	C	D	E	F
EF 2c	endo LC3 dots number in p300 KO											Unpaired t test
													A vs B
	Exp. No.	con KO	p300 KO									P value	0.002
												P value summary	**
	rep 1	12.5	31.4									Significantly different (P < 0.05)?	Yes
	rep 2	10.4	24.2									One- or two-tailed P value?	Two-tailed
	rep 3	9.6	26.4
	Average	10.8333	27.3333
	stdev	1.49778	3.68963
		A	B
EF 2d	SRAI-LC3B expressing cells
												Paired t test
	Exp. No.	con KO	p300 KO	Baf									A vs B	A vs C
												P value	0.0274	0.002
	rep 1	1	1.23861	0.331223								P value summary	*	**
	rep 2	1	1.43787	0.252833								Significantly different (P < 0.05)?	Yes	Yes
	rep 3	1	1.39063	0.414338								One- or two-tailed P value?	Two-tailed	Two-tailed
	Average	1	1.3557	0.332798
	stdev	0	0.10412	0.080764
		A	B	C
EF 2e	Q74 aggregates clearance in p300 KO											Unpaired t test
													A vs B	C vs D
	Exp. No.	con KO	p300 KO	veh	A485							P value	0.0142	0.0001
												P value summary	*	***
	rep 1	16.7274	9.27111	21.682	10.0279							Significantly different (P < 0.05)?	Yes	Yes
	rep 2	24.7596	13.5808	24.2529	7.14393							One- or two-tailed P value?	Two-tailed	Two-tailed
	rep 3	25.4852	16.9942	28.092	9.61291
	rep 4	23.5033	15.1468	25.3107	12.7562
	Average	22.6189	13.7483	24.8344	9.88525
	stdev	4.01208	3.2947	2.65297	2.29869
		A	B	C	D
EF 2f	pS6K1/S6K1 in KAT KD											Paired t test
													A vs B	A vs C	A vs D
	Exp. No.	con si	CBP si	GCN5 si	PCAF si							P value	0.022	0.7999	0.9324
		p300 KO	p300 KO	p300 KO	p300 KO							P value summary	*	ns	ns
	rep 1	1	0.332747	0.857564	1.26068							Significantly different (P < 0.05)?	Yes	No	No
	rep 2	1	0.500117	0.932207	0.857725							One- or two-tailed P value?	Two-tailed	Two-tailed	Two-tailed
	rep 3	1	0.819062	1.11434	0.789312
	rep 4	1	0.577033	1.03349	1.13348
	Average	1	0.55724	0.984399	1.0103
	stdev	0	0.202157	0.112702	0.223592
		A	B	C	D
EF 2g	pS6K1/S6K1 in CBP KD											one-way ANOVA with post hoc Tukey test
												Tukey's multiple comparisons test	Mean Diff.	95.00% CI of diff.	Significant?	Summary	Adjusted P Value
	Exp. No.	con si	con si	con si	CBP si	CBP si	CBP si
		complete	AAs -	AAs -/+	complete	AAs -	AAs -/+					A-B	0.8341	0.4175 to 1.251	Yes	***	0.0002
	rep 1	1	0.271262	0.725422	0.427409	0.166511	0.794677					A-D	0.41	0.01371 to 0.8063	Yes	*	0.0411
	rep 2	1	0.14011	1.2054	0.639791	0.124732	0.748976					B-C	-0.8051	-1.222 to -0.3885	Yes	***	0.0003
	rep 3	1	0.0863607	0.982115	0.702726	0.110968	0.441417					D-E	0.4559	0.05959 to 0.8522	Yes	*	0.0213
	Average	1	0.165911	0.970978	0.589975	0.13407	0.66169					E-F	-0.5276	-0.9442 to -0.1111	Yes	*	0.011
	stdev	0	0.0951124	0.240182	0.14426	0.0289251	0.192126
		A	B	C	D	E	F

## Sheet: Extended Fig 3
EF 3a	Fraction-p300N/C +/- AAs, Glc														One sample t test
																A vs B	C vs D
	Exp. No.	complete	AAs -	complete	Glc -										P value	0.0046	0.0153
															P value summary	**	*
	rep 1	1	1.73333	1	1.89893										Significantly different (P < 0.05)?	Yes	Yes
	rep 2	1	1.88555	1	2.07901
	rep 3	1	1.92082	1	2.37909
	Average	1	1.84657	1	2.11901
	stdev	0	0.0996373	0	0.242567
		A	B	C	D
EF 3b	IF-p300N/C +/- Glc														one-way ANOVA with post hoc Tukey test
															Tukey's multiple comparisons test	Mean Diff.	95.00% CI of diff.	Significant?	Summary	Adjusted P Value
	Exp. No.	complete	Glc -	Glc -/+
															A-B	-0.922	-1.416 to -0.4281	Yes	**	0.003
	rep 1	1	1.60567	1.19433											A-C	-0.2733	-0.7672 to 0.2205	No	ns	0.2807
	rep 2	1	1.92375	1.20133											B-C	0.6486	0.1547 to 1.143	Yes	*	0.0162
	rep 3	1	2.23646	1.42436
	Average	1	1.92196	1.27334
	stdev	0	0.315397	0.130832
		A	B	C
EF 3c	mTORC1 in Glc starved p300 KO+S89A														one-way ANOVA with post hoc Tukey test
															Tukey's multiple comparisons test	Mean Diff.	95.00% CI of diff.	Significant?	Summary	Adjusted P Value
	pp70/p70														A-B	0.8079	0.5276 to 1.088	Yes	****	<0.0001
	Exp. No.	con	Glc ST	con	Glc ST	con	Glc ST	con	Glc ST	con	Glc ST				A-C	0.5423	0.2619 to 0.8226	Yes	****	<0.0001
				p300 KO	p300 KO	pK+WT	pK+WT	pK+dNLS	pK+dNLS	pK+pSA	pK+pSA				C-D	0.2952	0.0149 to 0.5756	Yes	*	0.0327
	rep 1	1	0.187218	0.431971	0.180503	0.905713	0.127688	1.22684	0.561207	1.14471	0.644596				C-E	-0.5626	-0.843 to -0.2823	Yes	****	<0.0001
	rep 2	1	0.198291	0.415801	0.307247	0.943715	0.272487	0.876888	0.631314	1.03748	0.890771				F-H	-0.4656	-0.7459 to -0.1853	Yes	***	0.0001
	rep 3	1	0.249194	0.607368	0.154431	1.26057	0.183019	1.13209	0.812523	1.27591	0.565028				F-J	-0.4503	-0.7306 to -0.17	Yes	***	0.0002
	rep 4	1	0.13354	0.3758	0.00780885	0.971424	0.19157	1.01599	0.632077	1.07301	0.475547				G-H	0.4037	0.1233 to 0.684	Yes	**	0.0011
	Average	1	0.19206	0.457735	0.162497	1.02036	0.193691	1.06295	0.65928	1.13278	0.643986				I-J	0.4888	0.2085 to 0.7691	Yes	****	<0.0001
	stdev	0	0.0474381	0.102511	0.122842	0.162395	0.059676	0.151067	0.10743	0.105329	0.178428
		A	B	C	D	E	F	G	H	I	J
															one-way ANOVA with post hoc Tukey test
	pS6/S6														Tukey's multiple comparisons test	Mean Diff.	95.00% CI of diff.	Significant?	Summary	Adjusted P Value
	Exp. No.	con	Glc ST	con	Glc ST	con	Glc ST	con	Glc ST	con	Glc ST
				p300 KO	p300 KO	pK+WT	pK+WT	pK+dNLS	pK+dNLS	pK+pSA	pK+pSA				A-B	0.7896	0.2301 to 1.349	Yes	**	0.0014
	rep 1	1	0.146176	0.476299	0.0655141	0.955243	0.236401	0.812763	0.691014	1.09e-06	1.26194				A-C	0.5567	0.002725 to 1.111	Yes	*	0.0481
	rep 2	1	0.226837	0.461207	0.132	1.14471	0.14446	0.921949	0.64752	1.25	0.839557				C-D	0.2881	-0.2715 to 0.8476	No	ns	0.7556
	rep 3	1	0.147689	0.331314	0.29	1.03748	0.199077	0.735239	0.74236	1.19	0.850819				C-E	-0.538	-1.098 to 0.02155	No	ns	0.0673
	rep 4	1	0.320931	0.504252	0.273254	0.927591	0.165028	0.608938	0.897908	1.37614	0.745799				F-H	-0.5585	-1.113 to -0.00397	Yes	*	0.0473
	Average	1	0.210408	0.443268	0.190192	1.01626	0.186241	0.769722	0.744701	0.954036	0.924528				F-J	-0.7383	-1.293 to -0.1838	Yes	**	0.0029
	stdev	0	0.0827542	0.076737	0.109227	0.0975268	0.0403172	0.13174	0.109246	0.640737	0.229813				G-H	0.225	-0.3345 to 0.7846	No	ns	0.9265
		A	B	C	D	E	F	G	H	I	J				I-J	0.02951	-0.53 to 0.589	No	ns	>0.9999
EF 3d	LC3-II/Tubulin in raptor knockdown cells with raptor WT or KR														one-way ANOVA with post hoc Tukey test
															Tukey's multiple comparisons test	Mean Diff.	95.00% CI of diff.	Significant?	Summary	Adjusted P Value
	Exp. No.	con	raptor si	raptor si	raptor si	con	raptor si	raptor si	raptor si
				WT	KR			WT	KR						A-B	-0.6319	-1.103 to -0.1609	Yes	**	0.0036
						BafA1	BafA1	BafA1	BafA1						A-C	-0.02866	-0.4996 to 0.4423	No	ns	>0.9999
	rep 1	1	1.46202	1.22974	1.51343	1.81529	2.48812	1.76658	1.93723						A-D	-0.5737	-1.045 to -0.1027	Yes	**	0.0097
	rep 2	1	1.48503	0.903133	1.29999	2.05783	2.35099	1.95396	2.89243						A-E	-0.873	-1.344 to -0.4021	Yes	****	<0.0001
	rep 3	1	1.83434	0.983624	1.68107	1.76113	2.53571	2.02589	2.72337						B-C	0.6032	0.1323 to 1.074	Yes	**	0.0059
	rep 4	1	1.74603	0.998139	1.80022	1.85774	2.27894	1.88251	2.36957						B-D	0.05818	-0.4128 to 0.5291	No	ns	0.9999
	Average	1	1.63185	1.02866	1.57368	1.873	2.41344	1.90724	2.48065						C-D	-0.545	-1.016 to -0.07409	Yes	*	0.0155
	stdev	0	0.186578	0.140416	0.217095	0.129409	0.119049	0.110539	0.422735						E-F	-0.5404	-1.011 to -0.06951	Yes	*	0.0167
		A	B	C	D	E	F	G	H						E-G	-0.03424	-0.5052 to 0.4367	No	ns	>0.9999
															F-G	0.5062	0.03527 to 0.9771	Yes	*	0.0289
															F-H	-0.06721	-0.5381 to 0.4037	No	ns	0.9997
															G-H	-0.5734	-1.044 to -0.1025	Yes	**	0.0097
EF 3e	Tf-LC3 dots														one-way ANOVA with post hoc Tukey test
															Tukey's multiple comparisons test	Mean Diff.	95.00% CI of diff.	Significant?	Summary	Adjusted P Value
	Exp. No.	con	rap si	rap si	rap si	con	rap si	rap si	rap si	con	rap si	rap si	rap si
				WT	KR			WT	KR			WT	KR		A-B	1.875	-4.231 to 7.981	No	ns	0.7991
		mRFP-GFP	mRFP-GFP	mRFP-GFP	mRFP-GFP	mRFP	mRFP	mRFP	mRFP	Total	Total	Total	Total		B-C	-1.725	-7.831 to 4.381	No	ns	0.8351
	rep 1	18.5	8.5	11.8	22.8	32.8	60.2	37.2	84.4	51.3	68.7	49	107.2		B-D	-5.625	-11.73 to 0.4808	No	ns	0.0746
	rep 2	13.5	12.2	16.4	20.2	34.5	72.5	42.8	56.8	48	84.7	59.2	77		C-D	-3.9	-10.01 to 2.206	No	ns	0.2799
	rep 3	14.6	16.5	16.2	16.6	42.8	65.4	42.1	84.2	57.4	81.9	58.3	100.8
	rep 4	14.6	16.5	16.2	16.6	42.8	65.4	58.1	84.2	57.4	81.9	74.3	100.8		E-F	-27.65	-46.07 to -9.228	Yes	**	0.0038
	Average	15.3	13.425	15.15	19.05	38.225	65.875	45.05	77.4	53.525	79.3	60.2	96.45		F-G	21.33	2.903 to 39.75	Yes	*	0.0221
	stdev	2.19545	3.85865	2.23532	3.02159	5.32815	5.05132	9.04968	13.7337	4.67288	7.18888	10.47	13.313		F-H	-11.53	-29.95 to 6.897	No	ns	0.2956
		A	B	C	D	E	F	G	H	I	J	K	L		G-H	-32.85	-51.27 to -14.43	Yes	***	0.0009
															I-J	-25.78	-46.82 to -4.73	Yes	*	0.0156
															J-K	18.1	-2.945 to 39.14	No	ns	0.1011
															J-L	-17.15	-38.19 to 3.895	No	ns	0.126
															K-L	-35.25	-56.29 to -14.21	Yes	**	0.0016
EF 3f	LC3-II/ Tubulin, raptor WT, KR in p300 KO cells
															one-way ANOVA with post hoc Tukey test
	Exp. No.	pK	pK	pK	pK	pK + pWT	pK + pWT	pK + pWT	pK + pWT	pK+pdLNS	pK+pdLNS	pK+pdLNS	pK+pdLNS		Tukey's multiple comparisons test	Mean Diff.	95.00% CI of diff.	Significant?	Summary	Adjusted P Value
		WT	KR	WT	KR	WT	KR	WT	KR	WT	KR	WT	KR
				BafA1	BafA1			BafA1	BafA1			BafA1	BafA1		A-B	-0.06339	-0.4869 to 0.3601	No	ns	>0.9999
	rep 1	1	0.828797	2.15941	2.46458	0.6043	1.06194	1.61016	1.94717	0.708697	1.20023	1.43574	1.97255		A-C	-1.235	-1.659 to -0.8115	Yes	****	<0.0001
	rep 2	1	0.972652	2.41159	2.29191	0.74212	1.44536	1.41803	1.94462	0.714744	1.08013	1.73932	2.4746		C-D	-0.01289	-0.4364 to 0.4106	No	ns	>0.9999
	rep 3	1	1.26843	2.2313	1.84584	0.711156	1.04625	1.41293	2.12683	0.609041	1.10138	1.66133	2.46314		E-F	-0.5622	-0.9857 to -0.1387	Yes	**	0.0023
	rep 4	1	1.18367	2.1378	2.38931	0.713458	1.46629	1.64173	1.92176	0.687346	1.24075	2.09953	2.25859		E-G	-0.828	-1.251 to -0.4044	Yes	****	<0.0001
	Average	1	1.06339	2.23503	2.24791	0.692759	1.25496	1.52071	1.9851	0.679957	1.15562	1.73398	2.29222		G-H	-0.4644	-0.8879 to -0.04087	Yes	*	0.0215
	stdev	0	0.199812	0.124308	0.277212	0.0606311	0.232184	0.122211	0.0951802	0.0487162	0.0771991	0.275609	0.235085		I-J	-0.4757	-0.8992 to -0.05215	Yes	*	0.0168
		A	B	C	D	E	F	G	H	I	J	K	L		I-K	-1.054	-1.478 to -0.6305	Yes	**	0.0096
															K-L	-0.5582	-0.9818 to -0.1347	Yes	*	0.026
EF 3g	Glucose uptake assay														one-way ANOVA with post hoc Tukey test
															Tukey's multiple comparisons test	Mean Diff.	95.00% CI of diff.	Significant?	Summary	Adjusted P Value
	Exp. No.	control	p300 KO	p300 KO	p300 KO	p300 KO	control	p300 KO	p300 KO	p300 KO	p300 KO
				WT	dNLS	S89A			WT	dNLS	S89A				A-B	-4.685	-19.19 to 9.823	No	ns	0.9732
							Ins 1uM	Ins 1uM	Ins 1uM	Ins 1uM	Ins 1uM				A-F	-46.82	-61.33 to -32.31	Yes	****	<0.0001
	rep 1	24.7778	25.5833	26.5	25.5556	24.8889	94.8889	102.655	87.0487	72.2623	84.8889				B-C	3.701	-10.81 to 18.21	No	ns	0.9945
	rep 2	23.7689	27.8965	22.3701	23.4742	31.6125	86.8965	67.0748	113.081	80.6538	64.4892				B-D	3.696	-10.81 to 18.2	No	ns	0.9946
	rep 3	28.0053	31.1267	24.6327	30.4874	23.1654	69.2235	85.4716	87.9019	83.948	77.9682				B-E	0.9799	-13.53 to 15.49	No	ns	>0.9999
	rep 4	24.6109	21.4865	32.5959	22.5305	21.186	88.4512	63.7206	79.637	57.748	94.4281				F-G	1.936	-12.57 to 16.44	No	ns	>0.9999
	Average	25.2907	26.5233	26.5247	25.5119	25.2132	84.865	79.7304	91.917	73.653	80.4436				G-H	-0.9434	-15.45 to 13.56	No	ns	>0.9999
	stdev	1.86282	4.05501	4.38558	3.54958	4.5265	10.9867	18.0274	14.589	11.6891	12.5962				G-I	2.779	-11.73 to 17.29	No	ns	0.9994
		A	B	C	D	E	F	G	H	I	J				G-J	-0.7151	-15.22 to 13.79	No	ns	>0.9999

[truncated: 7 more sheets: Extended Fig 4, Extended Fig 5, Extended Fig 6, Extended Fig 7, Extended Fig 8, Extended Fig 9, Extended Fig 10]
